# Supplementary material for: Mycoplasma bovis Infection Induces Apoptosis Through Gadd45/XIAP in Bovine Macrophages
Source: Microorganisms. 2025 Aug 30;13(9):2031. doi: 10.3390/microorganisms13092031 (PMC12472996; doi:10.3390/microorganisms13092031)
Supplement: Supplementary file 1 [file microorganisms-13-02031-s001.zip]

Archive with 1 entries (1 files):
- microorganisms-3793085-supplementary.pdf
